# Supplementary material for: Nanocomposites Based on Antiferroelectric Liquid Crystal (S)-MHPOBC Doping with Au Nanoparticles
Source: Molecules. 2022 Jun 7;27(12):3663. doi: 10.3390/molecules27123663 (PMC9230379; doi:10.3390/molecules27123663)
Supplement: Supplementary file 1 [file molecules-27-03663-s001.zip]

Archive with 1 entries (1 files):
- molecules-1727615-supplementary.pdf
